# Supplementary material for: Preoperative Serum GDF-15, Endothelin-1 Levels, and Intraoperative Factors as Short-Term Operative Risks for Patients Undergoing Cardiovascular Surgery
Source: J Clin Med. 2021 May 2;10(9):1960. doi: 10.3390/jcm10091960 (PMC8125127; doi:10.3390/jcm10091960)
Supplement: Supplementary file 1 [file jcm-10-01960-s001.zip]

Archive with 1 entries (1 files):
- jcm-1159906-supplementary.pdf
